# Supplementary material for: Comparison of Biosensing Methods Based on Different Isothermal Amplification Strategies: A Case Study with Erwinia amylovora
Source: Biosensors (Basel). 2022 Dec 15;12(12):1174. doi: 10.3390/bios12121174 (PMC9776058; doi:10.3390/bios12121174)
Supplement: Supplementary file 1 [file biosensors-12-01174-s001.zip]

Archive with 1 entries (1 files):
- biosensors-2012652-supplementary.pdf
